# Supplementary material for: Effect of Lifelong Exposure to Dietary Plant and Marine Sources of n-3 Polyunsaturated Fatty Acids on Morphologic and Gene Expression Biomarkers of Intestinal Health in Early Life
Source: Nutrients. 2024 Mar 1;16(5):719. doi: 10.3390/nu16050719 (PMC10934214; doi:10.3390/nu16050719)
Supplement: Supplementary file 1 [file nutrients-16-00719-s001.zip]

Archive with 1 entries (1 files):
- nutrients-2884435-supplementary.pdf
